# Supplementary material for: Association between HbA1c Levels and Fetal Macrosomia and Large for Gestational Age Babies in Women with Gestational Diabetes Mellitus: A Systematic Review and Meta-Analysis of 17,711 Women
Source: J Clin Med. 2023 Jun 5;12(11):3852. doi: 10.3390/jcm12113852 (PMC10253627; doi:10.3390/jcm12113852)
Supplement: Supplementary file 1 [file jcm-12-03852-s001.zip]

Archive with 2 entries (2 files):
- Supplementary Table 3 PRISMA 2020 Checklist HbA1c_SR.pdf
- Supplementary Tables 1 and 2.pdf
